# Supplementary material for: Altered Gut Microbiota Composition Associated with Eczema in Infants
Source: PLoS One. 2016 Nov 3;11(11):e0166026. doi: 10.1371/journal.pone.0166026 (PMC5094743; doi:10.1371/journal.pone.0166026)
Supplement: S1 Table — (XLS) [file pone.0166026.s006.xls]

## Sheet: S1 Table
S1 Table. Species richness and diveristy estimates of all samples obtained at genetic distances of 3%.
Group	Sample Name	OTUs	Good's Coverage	Richness		Diversity
				ACE	Chao	Shannon	Simpson
eczema	1423	538	0.95256	1434.41	982.158	3.87769	0.056115
	1445	220	0.977502	843.399	506.455	1.25882	0.538195
	1452	372	0.960711	1339.98	928.154	2.87991	0.124572
	1481	159	0.986469	408.291	313.682	1.78276	0.340739
	1493	329	0.96658	1039.04	764.625	2.16353	0.349634
	1495	442	0.95582	1599.94	882.783	2.96354	0.115597
	1499	523	0.948647	1825.35	1182.4	3.53341	0.077146
	1501	427	0.956798	1488.61	906.178	2.06875	0.407378
	1506	477	0.95256	1654.68	1039.6	2.97311	0.153521
	1519	270	0.974079	1043.28	639.441	2.07199	0.292943
	1524	368	0.967395	1041.16	694.23	2.24212	0.382
	1536	368	0.965439	1247.48	824.449	3.03973	0.144476
	1546	526	0.948973	1620.29	1114.29	2.78069	0.204942
	1559	304	0.969025	1346.36	670.429	2.71511	0.132896
	1561	404	0.960874	1443.54	898.483	2.92635	0.178186
	1568	262	0.974079	781.355	554.116	1.97799	0.282913
	1592	468	0.955494	1376.34	998.4	3.2126	0.120974
	1599	355	0.96446	1340.02	736.5	2.41612	0.242324
	1615	277	0.97522	902.06	579	2.89776	0.136952
	1616	316	0.968047	1054.11	731.435	2.77485	0.155109
	1619	351	0.962993	1509.06	874.49	2.96148	0.148974
	1643	416	0.960222	1149.22	806.079	2.42116	0.336672
	1662	421	0.958591	1459.32	965.593	2.93547	0.159489
	1678	341	0.969025	978.958	667.455	3.29142	0.08107
	1691	231	0.978644	757.809	497.094	1.63384	0.465842
	1732	386	0.962504	1177.1	856.268	2.07986	0.36006
	1750	284	0.972938	897.665	552.529	2.60212	0.171976
	1754	459	0.959407	1191.06	926.818	3.39107	0.098123
	1756	240	0.976687	874.277	630.5	1.71244	0.46139
	1760	247	0.973101	881.269	569.143	1.11954	0.670153
	1821	425	0.966906	947.057	702.068	3.40749	0.112058
	1822	330	0.969351	957.233	638.386	2.56309	0.188791
	1831	352	0.966906	1247.23	762.06	2.63162	0.1805
	1877	289	0.975057	667.572	493	1.65722	0.512608
	1887	178	0.981089	698.839	416.214	0.724859	0.786244
	1953	292	0.972612	894.456	584.25	2.34665	0.219557
	1955	275	0.97359	863.578	593.073	2.40812	0.260483
	1956	303	0.971307	1122.56	661.14	3.12536	0.099382
	1996	219	0.975872	1332.45	594.103	1.78646	0.381913
	2027	272	0.975709	968.444	540.927	3.15003	0.090667
	2040	178	0.980111	1148.14	432.517	1.06063	0.662815
	2053	225	0.97897	699.451	475.182	2.01211	0.367543
	2094	327	0.968047	1061.66	761.318	2.55025	0.171384
	2265	205	0.978807	703.553	540.4	1.91214	0.266973
	2273	237	0.977665	935.373	495.778	3.03473	0.088979
	2298	248	0.976198	833.768	534.081	1.956	0.42068
	2303	309	0.972123	879.138	594	3.10639	0.105625
	2304	180	0.985328	469.333	323.036	2.37548	0.193191
	2315	189	0.981089	763.041	436.037	1.3828	0.563235
	2423	269	0.977502	655.786	494.071	2.5914	0.195807
	2433	178	0.981741	742.155	448.261	2.31479	0.157327
health	1455	499	0.94881	2027.12	1191.13	3.47592	0.094156
	1480	266	0.972938	898.097	557.383	2.05674	0.242681
	1482	294	0.969351	999.318	782.278	2.30133	0.210055
	1483	220	0.976361	939.654	568	0.87661	0.764385
	1537	455	0.949788	2117.2	1299.25	3.16815	0.103035
	1541	396	0.961363	1207.43	854.459	2.89628	0.156354
	1544	510	0.950929	1794.31	1215.47	3.49764	0.093775
	1554	251	0.972286	1459.29	619.333	1.71256	0.356463
	1565	369	0.9612	1537.24	831.344	2.5416	0.196779
	1567	390	0.961526	1174.84	876.491	2.52005	0.189366
	1585	390	0.960385	1520.13	896.948	2.9652	0.152649
	1600	372	0.963156	1338.73	901.688	3.04306	0.155162
	1618	250	0.976687	715.285	491.738	2.07247	0.342717
	1625	377	0.962667	1440.44	909.776	3.15444	0.113933
	1627	321	0.970003	992.054	671.75	2.73165	0.163356
	1645	307	0.968862	1204.68	772.256	2.5874	0.155311
	1694	142	0.986958	417.394	263.538	0.871739	0.722629
	1696	193	0.978807	1280.83	612.25	1.97108	0.25279
	1711	255	0.979459	616.933	442.5	2.22531	0.26886
	1716	168	0.981578	823.759	443.13	1.35916	0.533694
	1734	384	0.965276	1062.28	748.161	3.02028	0.139111
	1768	352	0.967721	1036.9	694.158	2.4903	0.247754
	1771	331	0.96984	1070.31	640.455	2.66629	0.251879
	1867	389	0.965765	1020.68	702.5	3.12103	0.097405
	1914	270	0.969351	1431.24	921.037	1.77204	0.43792
	1919	331	0.971634	879.478	658.196	2.27132	0.387188
	1951	297	0.969677	1267.08	671.022	2.60842	0.155475
	1978	157	0.98598	419.291	303.2	1.57013	0.379967
	1981	224	0.977665	746.861	534.533	2.38753	0.21096
	1985	295	0.970818	991.271	607.373	2.29598	0.291786
	1988	314	0.970329	952.466	624.774	2.96169	0.129223
	1995	344	0.96821	1222.37	659.25	3.16979	0.099489
	2039	324	0.968862	1007.9	679.784	2.81832	0.137181
	2058	257	0.97685	790.844	543.029	2.86765	0.137148
	2061	139	0.987773	389.452	285.053	0.956641	0.704963
	2064	231	0.977502	886.109	509.029	2.07574	0.314663
	2065	217	0.980274	770.784	451.194	1.97196	0.370461
	2105	183	0.980763	890.755	429.536	2.27866	0.172718
	2116	197	0.981904	543.613	357.658	2.43933	0.156348
	2123	384	0.964623	1038.25	774.6	2.25158	0.398664
	2134	199	0.979296	793.588	474.897	1.96743	0.234079
	2141	218	0.980274	782.229	533.652	2.8857	0.13181
	2147	436	0.958428	1365.48	1004.16	3.03407	0.193265
	2209	181	0.984023	475.818	339.433	2.25398	0.192341
	2215	177	0.982556	719.443	372.552	1.24829	0.607111
	2235	205	0.9806	746.623	447.103	1.58873	0.492839
	2299	202	0.979948	940.546	643.353	2.34743	0.201707
	2312	182	0.981415	690.804	439.64	1.63674	0.404498
	2357	189	0.98223	691.863	456.545	2.18239	0.248692
	2366	202	0.978318	1087.07	664	2.17491	0.267329
