# Supplementary material for: Altered Gut Microbiota Composition Associated with Eczema in Infants
Source: PLoS One. 2016 Nov 3;11(11):e0166026. doi: 10.1371/journal.pone.0166026 (PMC5094743; doi:10.1371/journal.pone.0166026)
Supplement: S2 Table — (XLS) [file pone.0166026.s007.xls]

## Sheet: S2 Table
S2 Table. Abundant families in the gut of infants with and without eczema.
phylum	family	eczema	health
Actinobacteria	Brevibacteriaceae		*
	Corynebacteriaceae		*
	Dermabacteraceae		*
	Bifidobacteriaceae		*
	Coriobacteriaceae		*
Bacteroidetes	Prevotellaceae		*
	Porphyromonadaceae	*
Firmicutes	Paenibacillaceae_1	*
	Staphylococcaceae		*
	Carnobacteriaceae		*
	Lactobacillaceae		*
	Streptococcaceae		*
	Clostridiaceae_1		*
	Lachnospiraceae	*
	Peptostreptococcaceae		*
	Ruminococcaceae	*
	Erysipelotrichaceae		*
	Acidaminococcaceae		*
	Veillonellaceae		*
Proteobacteria	Rhizobiacea	*
	Desulfovibrionaceae	*
	Pasteurellaceae		*
Verrucomicrobia	Verrucomicrobiaceae	*
