# Supplementary material for: Altered Gut Microbiota Composition Associated with Eczema in Infants
Source: PLoS One. 2016 Nov 3;11(11):e0166026. doi: 10.1371/journal.pone.0166026 (PMC5094743; doi:10.1371/journal.pone.0166026)
Supplement: S3 Table — (XLS) [file pone.0166026.s008.xls]

## Sheet: S3 Table
Table S3. Abundant genera in the gut of infants with and without eczema.
phylum	genus	eczema	health
Actinobacteria	Bifidobacterium		*
	Brachybacterium		*
	Brevibacterium		*
	Collinsella		*
	Corynebacterium		*
Bacteroidetes	Parabacteroides	*
	Paraprevotella	*
	Porphyromonas	*
	Prevotella		*
Firmicutes	Acidaminococcus		*
	Allisonella		*
	Anaeroglobus		*
	Anaerostipes	*
	Anaerotruncus		*
	Butyricicoccus		*
	Clostridium_sensu_stricto		*
	Clostridium_XI		*
	Clostridium_XlVa	*
	Clostridium_XlVb	*
	Coprococcus	*
	Dialister		*
	Dorea		*
	Erysipelotrichaceae_incertae_sedis		*
	Faecalibacterium	*
	Flavonifractor	*
	Gemmiger	*
	Granulicatella		*
	Lachnospiracea_incertae_sedis	*
	Lactobacillus		*
	Megasphaera		*
	Paenibacillus	*
	Phascolarctobacterium	*
	Roseburia	*
	Ruminococcus		*
	Ruminococcus2		*
	Oscillibacter		*
	Streptococcus		*
	Turicibacter		*
	Veillonella	*
Proteobacteria	Bilophila	*
	Cronobacter	*
	Desulfovibrio	*
	Eikenella		*
	Enterobacter	*
	Escherichia/Shigella	*
	Haemophilus		*
	Klebsiella		*
	Rhizobium	*
	Sutterella		*
Verrucomicrobia	Akkermansia	*
